# Supplementary material for: Differential expression patterns of genes associated with metabolisms, muscle growth and repair in Pectoralis major muscles of fast- and medium-growing chickens
Source: PLoS One. 2022 Oct 3;17(10):e0275160. doi: 10.1371/journal.pone.0275160 (PMC9529130; doi:10.1371/journal.pone.0275160)
Supplement: S1 Table — (XLSX) [file pone.0275160.s001.xlsx]

## Sheet: Sheet1
Table S1 Primers
NCBI Accession number	Gene ID	Gene Annotation	Sequence (5' → 3')	Amplicon length (bp)	Template (ng)	Annealing temperature (°C)
NM_205351.1	ANXA2	Annexin A2	F: TGTTGGAGAGCATCAAGAAGGA	185	10	60
			R: CAGCATGTCAACCTCACAGC
U75331.1	BMP1	Bone morphogenetic protein 1	F: CAGCAAAGTGTGTGTGTGGC	183	10	60
			R: ATGTCGTCGGGTTTCTCGTAG
XM_025155529.1	CAMKK2	Calcium/calmodulin dependent protein kinase kinase 2	F: AAATCTCTTCGGTTCCCTGTC	158	25	57
			R: TTAACTCCACGGTCAGCACT
AB011672.1	DES	Desmin	F: GCGTGACAACCTGCTAGATG	102	10	60
			R: GCTCTGAAAGCAGCCAAGTT
NM_205090.1	GSTM2	Glutathione S-transferase mu 2	F: GTGGACTTCCTGGCTTACGA	173	10	58
			R: GCCGTGTACCAGAAAATGG
XR_001466725.2	HIF1A	Hypoxia inducible factor 1 subunit alpha	F: ATCAGAGTGGTTGTCCAGCAG	111	25	60
			R: CAGTCCAAGCCCACCTTACT
NM_001004384	IGF1	Insulin like growth factor 1	F: TCTCAACATCTCACATCTCT	135	10	60
			R: AAGCAGCACTTAACTAATTGT
NM_205284	LDHA	Lactate dehydrogenase isoform A	F: TTCTCTGCCAGCTGAATAGCTT	200	1	58
			R: CGGGTCATTGTCTTGTTGCAT
NM_204177.2	LDHB	Lactate dehydrogenase isoform B	F: ACAGCGAGAACTGGAAGGAA	109	10	60
			R: AGCTCAGCAACGCTAAGACC
NM_204267.1	LITAF	Lipopolysaccharide-induced tumor necrosis factor-alpha factor	F: ACTATCCTCACCCCTACCCTGTC	95	25	60
			R: TGTTGGCATAGGCTGTCCTG
NM_001045833.1	LKB1	Liver kinase B 1 (Serine/threonine kinase 11)	F: GGTCCTCCACTCTCAGACCTA	136	10	60
			R: GAGGTATGGGCACCAGAGTC
XM_001235170.5	MKNK1	MAP kinase interacting serine/threonine kinase 1	F: CCAACAGTGCCCATCTCTCTT	104	50	57
			R: TCCACAAAACATTTACGCCCA
XM_040654997.1	MMP14	Matrix metalloproteinase-14	F: GGGGAGATGTTCGTGTTCAA	149	10	60
			R: ACGAACTTGCCGTCCTTCC
NM_001001461.1	MSTN	Myostatin	F: GAAACTTGACATGAACCCAGGC	143	10	60
			R: TGACAGCAAGATCTCGTCCAG
XM_417614.6	mTOR	Mechanistic target of rapamycin	F: GTTGGTTTGGGTTTCCAGGAC	156	10	60
			R: GATCAGGGCAATAATCCATCTGC
NM_001030363.1	MYF5	Myogenic factor 5	F: TGAACCAAGCATTCGAGACC	141	10	60
			R: AGTAGTTCTCCACCTGTTCCCT
NM_204214.2	MYOD1	Myogenic differentiation 1	F: AGGAAACCTGAGTGACAGTGG	121	10	58
			R: GACCTGCCTTTATAGCACTTGG
XM_416310.6	NUAK1	Novel (nua) kinase family 1	F: GGTTGTGCTGAGTGATGCCT	96	10	60
			R: AGCTGGTCGAGTTCCCTTCC
NM_204306.1	PDGFA	Platelet derived growth factor, alpha	F: GTCAGATTGATCCCACCTCGG	98	10	60
			R: GCATTTCACACTGCTGGTGTT
NM_204749.2	PDGFRA	Platelet-derived growth factor receptor, alpha	F: AAGAGAGTGCCATTGAAACCG	155	10	60
			R: GCAGTTAGAAGGTGTCTGGGAT
XM_015273127.1	PFKFB4	6-phosphofructo-2-kinase/fructose2,6-biphosphatase 4	F: ATGCTACAAAGCCACCTACG	151	10	58
			R: GTGTGTGTTCATCAGGTAGTAC
DQ302133.1	PRKAA1	5'-AMP-activated protein kinase alpha-1 catalytic subunit	F: GAATGGATGGGACTTCTTGCC	116	25	57
			R: GGAATTTCTGGACTGAAGCCAA
DQ340396.1	PRKAA2	5'-AMP-activated protein kinase alpha-2 catalytic subunit	F: CAACCCTGAACCCATTCTTTTG	139	10	56
			R: TGTCTCATTCTCCTCCTTGCT
DQ398947.1	PRKAB1	5'-AMP-activated protein kinase beta-1 non-catalytic subunit	F: GGTGCTCTGTTCCTACTGTG	198	10	60
			R: GCGTGACGAAGTCATTGGTG
NM_001044662.1	PRKAB2	5'-AMP-activated protein kinase beta-2 non-catalytic subunit	F: CCATCCTGCTGTCCCATTATAC	129	10	60
			R: GAGCAAGGAAAGGCTGTTCTG
NM_001034827.2	PRKAG1	5'-AMP-activated protein kinase gamma-1 non-catalytic subunit	F: ACCAGCACTCCCATCTATGT	159	10	60
			R: CGTCACGTCCAGGTTGTTGTA
NM_001278142.1	PRKAG2	5'-AMP-activated protein kinase gamma-2 non-catalytic subunit	F: GTGACATAAGGCAAGTGTATGGC	93	10	60
			R: CTTTGACAGTGATGGGCAAC
NM_001031258.2	PRKAG3	5'-AMP-activated protein kinase gamma-3 non-catalytic subunit	F: GCCAACTCCTGTCAACCTCG	97	10	60
			R: GGTGCCTACTGAGCATCCCT
NM_205064.1	SOD1	Superoxide dismutase 1	F: AAGGGAGGAGTGGCAGAAGTA	158	10	60
			R: CGAGGTCCAGCATTTCCAGTT
NM_204211.1	SOD2	Superoxide dismutase 2, mitochondrial	F: TGTATCAGTTGGTGTTCAAGGAT	129	10	60
			R: AGCAATGGAATGAGACCTGTT
XM_015285700.1	SOD3	Superoxide dismutase 3, extracellular	F: TACAAACCCAACCTCTTCGC	102	25	58
			R: GTTATTGCCCTTGCCCATGT
NM_001318456.1	TGFB1	Transforming growth factor beta 1	F: GACGATGAGTGGCTCTCCTTC	195	10	60
			R: GTGCTTCTTGGCAATGCTCT
NM_001048076.2	VIM	Vimentin	F: CGCTACATCACGTCCAGCAC	177	10	60
			R: GTCCGCCAGGGTGAAGTC
